# Supplementary material for: Multi-objective maintenance optimization of contact networks considering integrated state parameters
Source: PLoS One. 2025 Jun 3;20(6):e0321384. doi: 10.1371/journal.pone.0321384 (PMC12133019; doi:10.1371/journal.pone.0321384)
Supplement: S1 File — (XLSX) [file pone.0321384.s001.xlsx]

## Sheet: Sheet1
Reliability	maintenance cost(thousand yuan)	man-hour
0.971758	8479.03	786
0.971755	4524.03	377
0.971753	3595.03	327
0.971747	3213.03	291
0.971428	2650.03	195
0.971358	2380.03	181
0.971356	2340.03	169
0.971112	2490.03	130
0.971088	2218.03	115
0.970873	1982.03	111
0.970848	1650.03	83
0.970848	1662.03	75
0.970846	1556.03	69
0.970702	1497.03	107
0.970647	1460.03	61
0.970498	1244.03	81
0.970447	1440.03	55
0.970298	1172.03	79
0.9701	1092.03	79
0.970098	1060.03	63
0.969898	1376.03	61
0.96955	1029.03	71
0.969449	1370.03	57
0.969448	1440.03	55
0.969448	1340.03	49
0.969448	1340.03	49
0.969248	1340.03	49
0.968901	997.027	69
0.968899	992.027	65
0.968899	1002.03	59
0.968899	982.027	69
0.968899	960.027	57
0.968354	940.027	63
0.968251	1260.03	49
0.968251	1260.03	49
0.96825	1240.03	43
0.96825	1240.03	43
0.967704	940.027	57
0.967703	928.028	59
0.967703	1200.03	49
0.967702	1180.03	43
0.967503	1176.03	49
0.967157	866.027	71
0.967157	830.027	59
0.966956	800.027	51
0.966608	776.027	57
0.966509	1170.03	43
0.966507	1150.03	37
0.966507	1150.03	37
0.966507	822.027	49
0.966507	808.027	47
0.966211	776.027	57
0.965961	780.027	53
0.96596	1108.03	43
0.96596	740.027	45
0.964769	1098.03	43
0.964769	730.027	45
0.964767	1078.03	37
0.964767	1078.03	37
0.964767	710.027	39
0.964767	710.027	39
0.964222	702.027	49
0.964222	688.027	47
0.964103	654.027	51
0.964023	646.027	45
0.963031	638.027	39
0.963031	638.027	39
0.963031	638.027	39
0.960675	610.032	48
0.960675	610.032	48
0.959537	1070.03	37
0.959535	1050.03	31
0.959535	1050.03	31
0.959343	605.032	58
0.957811	630.027	39
0.95781	650.027	33
0.956087	578.027	33
0.956087	538.027	33
0.952619	950.027	25
0.952186	496.03	56
0.951012	446.03	48
0.944358	353.03	46
0.944165	346.03	42
0.944061	480.027	21
0.943195	350.03	40
0.942366	468.027	23
0.942366	448.027	21
0.938093	382.03	32
0.932564	347.03	36
0.923949	158.03	26
0.91638	154.03	18
