# Supplementary material for: Multi-objective maintenance optimization of contact networks considering integrated state parameters
Source: PLoS One. 2025 Jun 3;20(6):e0321384. doi: 10.1371/journal.pone.0321384 (PMC12133019; doi:10.1371/journal.pone.0321384)
Supplement: S2 File — (ZIP) [file pone.0321384.s002.zip]

Archive with 6 entries (6 files):
- S2_File_b.xlsx
- S2_File_c.xlsx
- S2_File_d.xlsx
- S2_File_e.xlsx
- S2_File_f.xlsx
- S2_File_a.xlsx
