# Supplementary material for: Multi-objective maintenance optimization of contact networks considering integrated state parameters
Source: PLoS One. 2025 Jun 3;20(6):e0321384. doi: 10.1371/journal.pone.0321384 (PMC12133019; doi:10.1371/journal.pone.0321384)
Supplement: S2 File — (ZIP) [file pone.0321384.s002.zip › S2_File_b.xlsx]

## Sheet: Sheet1
NSGA-III	Reliability	maintenance cost(thousand yuan)	man-hour	g-NSGA-II	Reliability	maintenance cost(thousand yuan)	man-hour
	0.971758	8479.03	786		0.971754	3605.03	319
	0.971755	4524.03	377		0.971752	3303.03	299
	0.971753	3595.03	327		0.97175	3277.03	293
	0.971747	3213.03	291		0.971748	3167.03	287
	0.971428	2650.03	195		0.971746	3050.03	275
	0.971358	2380.03	181		0.971439	2689.03	205
	0.971356	2340.03	169		0.971437	2659.03	195
	0.971112	2490.03	130		0.971435	2618.03	203
	0.971088	2218.03	115		0.971433	2550.03	189
	0.970873	1982.03	111		0.971429	2489.03	191
	0.970848	1650.03	83		0.97142	2477.03	185
	0.970848	1662.03	75		0.9714	2462.03	189
	0.970846	1556.03	69		0.971398	2365.03	177
	0.970702	1497.03	107		0.971396	2348.03	175
	0.970647	1460.03	61		0.971196	2255.03	173
	0.970498	1244.03	81		0.971196	2267.03	171
	0.970447	1440.03	55		0.971126	2265.03	131
	0.970298	1172.03	79		0.971126	2277.03	127
	0.9701	1092.03	79		0.971122	2149.03	113
	0.970098	1060.03	63		0.971122	2149.03	113
	0.969898	1376.03	61		0.971122	2111.03	115
	0.96955	1029.03	71		0.971119	2059.03	99
	0.969449	1370.03	57		0.971117	2049.03	107
	0.969448	1440.03	55		0.971117	2057.03	103
	0.969448	1340.03	49		0.971116	2019.03	99
	0.969448	1340.03	49		0.971109	1871.03	87
	0.969248	1340.03	49		0.97108	1801.03	99
	0.968901	997.027	69		0.971079	1753.03	81
	0.968899	992.027	65		0.971048	1719.03	97
	0.968899	1002.03	59		0.971046	1663.03	73
	0.968899	982.027	69		0.970849	1625.03	73
	0.968899	960.027	57		0.970847	1562.03	73
	0.968354	940.027	63		0.970807	1561.03	75
	0.968251	1260.03	49		0.970729	1536.03	117
	0.968251	1260.03	49		0.97066	1511.03	127
	0.96825	1240.03	43		0.970657	1533.03	119
	0.96825	1240.03	43		0.970647	1459.03	63
	0.967704	940.027	57		0.970647	1455.03	65
	0.967703	928.028	59		0.9705	1411.03	121
	0.967703	1200.03	49		0.970456	1389.03	105
	0.967702	1180.03	43		0.970298	1176.03	77
	0.967503	1176.03	49		0.969448	1355.03	59
	0.967157	866.027	71		0.969099	1137.03	71
	0.967157	830.027	59		0.969099	1087.03	85
	0.966956	800.027	51		0.968899	989.028	69
	0.966608	776.027	57		0.968251	1273.03	53
	0.966509	1170.03	43		0.967702	915.027	61
	0.966507	1150.03	37		0.966956	845.027	63
	0.966507	1150.03	37		0.966507	807.027	49
	0.966507	822.027	49		0.966507	1163.03	41
	0.966507	808.027	47		0.965761	753.027	59
	0.966211	776.027	57		0.964769	754.027	55
	0.965961	780.027	53		0.964767	733.027	51
	0.96596	1108.03	43		0.963824	701.028	57
	0.96596	740.027	45		0.959535	1065.03	35
	0.964769	1098.03	43		0.958796	655.027	53
	0.964769	730.027	45		0.957811	1023.03	45
	0.964767	1078.03	37		0.95781	693.027	51
	0.964767	1078.03	37		0.957267	623.028	49
	0.964767	710.027	39		0.956875	606.027	41
	0.964767	710.027	39		0.955103	578.027	43
	0.964222	702.027	49		0.954119	556.027	39
	0.964222	688.027	47		0.952619	968.027	31
	0.964103	654.027	51		0.951745	529.03	50
	0.964023	646.027	45		0.949199	500.027	35
	0.963031	638.027	39		0.947728	968.027	33
	0.963031	638.027	39		0.94627	465.028	39
	0.963031	638.027	39		0.944553	393.03	56
	0.960675	610.032	48		0.94406	878.028	31
	0.960675	610.032	48		0.942366	416.027	29
	0.959537	1070.03	37		0.942366	443.027	25
	0.959535	1050.03	31		0.942226	374.03	50
	0.959535	1050.03	31		0.939461	415.028	35
	0.959343	605.032	58		0.938093	329.03	38
	0.957811	630.027	39		0.937129	318.03	36
	0.95781	650.027	33		0.935586	495.03	19
	0.956087	578.027	33		0.935449	243.03	32
	0.956087	538.027	33		0.931349	259.03	30
	0.952619	950.027	25		0.92968	202.03	34
	0.952186	496.03	56		0.92968	225.03	32
	0.951012	446.03	48		0.926818	193.03	30
	0.944358	353.03	46		0.923949	170.03	32
	0.944165	346.03	42		0.923003	165.03	24
	0.944061	480.027	21		0.91638	147.03	16
	0.943195	350.03	40		0.901325	139.03	26
	0.942366	468.027	23		0.896708	129.03	18
	0.942366	448.027	21		0.896708	129.03	18
	0.938093	382.03	32		0.87357	87.0274	24
	0.932564	347.03	36		0.872674	89.0274	20
	0.923949	158.03	26		0.870897	74.0274	24
	0.91638	154.03	18		0.867343	57.0274	18
					0.866454	59.0274	14
					0.852316	39.0275	20
					0.84798	41.0275	16
					0.82901	309.027	9
					0.818025	107.03	10
					0.780932	97.0274	12
					0.779563	23.0275	12
					0.77409	9.02739	6
