# Supplementary material for: Multi-objective maintenance optimization of contact networks considering integrated state parameters
Source: PLoS One. 2025 Jun 3;20(6):e0321384. doi: 10.1371/journal.pone.0321384 (PMC12133019; doi:10.1371/journal.pone.0321384)
Supplement: S2 File — (ZIP) [file pone.0321384.s002.zip › S2_File_c.xlsx]

## Sheet: Sheet1
NSGA-III	Reliability	maintenance cost(thousand yuan)	man-hour	Adaw	Reliability	maintenance cost(thousand yuan)	man-hour
	0.971758	8479.03	786		0.971756	4089.04	348
	0.971755	4524.03	377		0.971753	3654.04	339
	0.971753	3595.03	327		0.971502	3469.03	325
	0.971747	3213.03	291		0.971501	3712.03	325
	0.971428	2650.03	195		0.971501	3507.03	313
	0.971358	2380.03	181		0.971496	3277.03	307
	0.971356	2340.03	169		0.971496	3267.03	311
	0.971112	2490.03	130		0.971439	3097.03	220
	0.971088	2218.03	115		0.971435	2847.03	213
	0.970873	1982.03	111		0.971434	2795.03	235
	0.970848	1650.03	83		0.971432	2793.03	221
	0.970848	1662.03	75		0.971431	2835.03	207
	0.970846	1556.03	69		0.971427	2637.03	197
	0.970702	1497.03	107		0.971401	2623.03	227
	0.970647	1460.03	61		0.971396	2385.03	185
	0.970498	1244.03	81		0.971196	2258.03	171
	0.970447	1440.03	55		0.971124	2452.03	126
	0.970298	1172.03	79		0.971118	2280.03	108
	0.9701	1092.03	79		0.971118	2210.03	123
	0.970098	1060.03	63		0.971115	2102.03	117
	0.969898	1376.03	61		0.971078	1768.03	83
	0.96955	1029.03	71		0.970846	1578.03	73
	0.969449	1370.03	57		0.9707	1475.03	105
	0.969448	1440.03	55		0.970337	1289.03	85
	0.969448	1340.03	49		0.9701	1209.03	105
	0.969448	1340.03	49		0.969978	1189.03	81
	0.969248	1340.03	49		0.969448	1395.03	61
	0.968901	997.027	69		0.969447	1370.03	59
	0.968899	992.027	65		0.969061	1126.03	75
	0.968899	1002.03	59		0.968901	1102.03	85
	0.968899	982.027	69		0.968901	1017.03	75
	0.968899	960.027	57		0.968499	987.027	67
	0.968354	940.027	63		0.96825	1259.03	51
	0.968251	1260.03	49		0.967163	887.028	93
	0.968251	1260.03	49		0.966616	857.028	81
	0.96825	1240.03	43		0.966511	1025.03	65
	0.96825	1240.03	43		0.965563	759.027	59
	0.967704	940.027	57		0.96551	832.027	57
	0.967703	928.028	59		0.965421	732.027	67
	0.967703	1200.03	49		0.964767	721.027	47
	0.967702	1180.03	43		0.963281	1176.03	45
	0.967503	1176.03	49		0.959535	1075.03	37
	0.967157	866.027	71		0.959078	691.028	55
	0.967157	830.027	59		0.957899	588.027	55
	0.966956	800.027	51		0.95781	1005.03	39
	0.966608	776.027	57		0.95781	665.027	43
	0.966509	1170.03	43		0.953873	617.027	37
	0.966507	1150.03	37		0.952619	980.027	29
	0.966507	1150.03	37		0.951067	545.034	50
	0.966507	822.027	49		0.950997	530.028	63
	0.966507	808.027	47		0.950907	888.027	27
	0.966211	776.027	57		0.950907	567.027	33
	0.965961	780.027	53		0.949199	460.027	33
	0.96596	1108.03	43		0.944165	398.03	60
	0.96596	740.027	45		0.944165	358.03	48
	0.964769	1098.03	43		0.944061	492.027	27
	0.964769	730.027	45		0.940295	360.03	42
	0.964767	1078.03	37		0.939334	350.03	40
	0.964767	1078.03	37		0.937372	258.03	42
	0.964767	710.027	39		0.937269	442.027	19
	0.964767	710.027	39		0.936548	363.027	25
	0.964222	702.027	49		0.935588	382.027	19
	0.964222	688.027	47		0.934487	285.03	34
	0.964103	654.027	51		0.931633	278.032	32
	0.964023	646.027	45		0.928863	354.027	15
	0.963031	638.027	39		0.92777	196.03	34
	0.963031	638.027	39		0.924941	252.032	22
	0.963031	638.027	39		0.921111	180.03	24
	0.960675	610.032	48		0.921111	160.03	22
	0.960675	610.032	48		0.91638	142.03	14
	0.959537	1070.03	37		0.877152	85.0274	22
	0.959535	1050.03	31		0.870897	52.0274	16
	0.959535	1050.03	31		0.866454	55.0274	10
	0.959343	605.032	58		0.82901	304.027	7
	0.957811	630.027	39		0.774871	23.0275	12
	0.95781	650.027	33		0.774089	20.0276	8
	0.956087	578.027	33
	0.956087	538.027	33
	0.952619	950.027	25
	0.952186	496.03	56
	0.951012	446.03	48
	0.944358	353.03	46
	0.944165	346.03	42
	0.944061	480.027	21
	0.943195	350.03	40
	0.942366	468.027	23
	0.942366	448.027	21
	0.938093	382.03	32
	0.932564	347.03	36
	0.923949	158.03	26
	0.91638	154.03	18
