# Supplementary material for: Multi-objective maintenance optimization of contact networks considering integrated state parameters
Source: PLoS One. 2025 Jun 3;20(6):e0321384. doi: 10.1371/journal.pone.0321384 (PMC12133019; doi:10.1371/journal.pone.0321384)
Supplement: S2 File — (ZIP) [file pone.0321384.s002.zip › S2_File_d.xlsx]

## Sheet: Sheet1
NSGA-III	Reliability	maintenance cost(thousand yuan)	man-hour	DEAGNG	Reliability	maintenance cost(thousand yuan)	man-hour
	0.971758	8479.03	786		0.971753	3679.03	312
	0.971755	4524.03	377		0.971753	3594.03	310
	0.971753	3595.03	327		0.971749	3152.03	299
	0.971747	3213.03	291		0.971749	3120.03	295
	0.971428	2650.03	195		0.971748	3098.03	287
	0.971358	2380.03	181		0.971747	3080.03	283
	0.971356	2340.03	169		0.971746	3065.03	279
	0.971112	2490.03	130		0.971398	2407.03	191
	0.971088	2218.03	115		0.9712	2330.03	191
	0.970873	1982.03	111		0.971199	2300.03	181
	0.970848	1650.03	83		0.971196	2278.03	171
	0.970848	1662.03	75		0.971196	2271.03	173
	0.970846	1556.03	69		0.971049	1760.03	93
	0.970702	1497.03	107		0.971049	1753.03	101
	0.970647	1460.03	61		0.971008	1704.03	89
	0.970498	1244.03	81		0.97085	1645.03	97
	0.970447	1440.03	55		0.970848	1588.03	79
	0.970298	1172.03	79		0.970448	1478.03	71
	0.9701	1092.03	79		0.9703	1370.03	105
	0.970098	1060.03	63		0.9703	1248.03	91
	0.969898	1376.03	61		0.970101	1128.03	83
	0.96955	1029.03	71		0.970098	1086.03	73
	0.969449	1370.03	57		0.970098	1086.03	69
	0.969448	1440.03	55		0.969647	1478.03	63
	0.969448	1340.03	49		0.96945	1464.03	65
	0.969448	1340.03	49		0.969448	1383.03	67
	0.969248	1340.03	49		0.969448	1388.03	67
	0.968901	997.027	69		0.969447	1381.03	61
	0.968899	992.027	65		0.968901	1078.03	85
	0.968899	1002.03	59		0.968252	1268.03	51
	0.968899	982.027	69		0.96825	1268.03	47
	0.968899	960.027	57		0.967753	993.027	63
	0.968354	940.027	63		0.967554	927.028	71
	0.968251	1260.03	49		0.967505	950.028	67
	0.968251	1260.03	49		0.967274	860.028	75
	0.96825	1240.03	43		0.966557	822.028	63
	0.96825	1240.03	43		0.966509	853.028	57
	0.967704	940.027	57		0.96596	750.027	49
	0.967703	928.028	59		0.96477	1390.03	46
	0.967703	1200.03	49		0.964767	1086.03	39
	0.967702	1180.03	43		0.964767	731.027	49
	0.967503	1176.03	49		0.964619	697.028	57
	0.967157	866.027	71		0.964222	676.027	47
	0.967157	830.027	59		0.963031	646.027	41
	0.966956	800.027	51		0.960333	606.032	64
	0.966608	776.027	57		0.960134	605.032	64
	0.966509	1170.03	43		0.95954	564.032	60
	0.966507	1150.03	37		0.959535	1058.03	33
	0.966507	1150.03	37		0.959535	1058.03	33
	0.966507	822.027	49		0.959343	556.032	58
	0.966507	808.027	47		0.958204	994.027	39
	0.966211	776.027	57		0.958204	994.027	39
	0.965961	780.027	53		0.95781	612.027	35
	0.96596	1108.03	43		0.95781	988.027	33
	0.96596	740.027	45		0.957809	986.027	33
	0.964769	1098.03	43		0.956678	546.027	39
	0.964769	730.027	45		0.956087	546.027	35
	0.964767	1078.03	37		0.95375	545.032	50
	0.964767	1078.03	37		0.953215	518.032	60
	0.964767	710.027	39		0.953213	498.032	54
	0.964767	710.027	39		0.952619	958.027	27
	0.964222	702.027	49		0.952036	448.032	46
	0.964222	688.027	47		0.952036	448.032	46
	0.964103	654.027	51		0.950907	886.027	27
	0.964023	646.027	45		0.950907	518.027	29
	0.963031	638.027	39		0.950907	518.027	29
	0.963031	638.027	39		0.95037	476.027	35
	0.963031	638.027	39		0.950086	438.032	42
	0.960675	610.032	48		0.949785	456.027	37
	0.960675	610.032	48		0.949199	446.027	29
	0.959537	1070.03	37		0.948223	438.027	27
	0.959535	1050.03	31		0.946348	406.032	48
	0.959535	1050.03	31		0.945758	928.027	21
	0.959343	605.032	58		0.945758	928.027	21
	0.957811	630.027	39		0.945758	928.027	21
	0.95781	650.027	33		0.944694	346.032	42
	0.956087	578.027	33		0.94406	856.027	21
	0.956087	538.027	33		0.943195	338.03	36
	0.952619	950.027	25		0.942366	410.027	23
	0.952186	496.03	56		0.942366	386.027	23
	0.951012	446.03	48		0.942366	386.027	23
	0.944358	353.03	46		0.938093	318.03	32
	0.944165	346.03	42		0.937372	246.03	36
	0.944061	480.027	21		0.93641	246.03	32
	0.943195	350.03	40		0.931349	288.03	26
	0.942366	468.027	23		0.924659	230.03	22
	0.942366	448.027	21		0.923003	156.03	20
	0.938093	382.03	32		0.923003	156.03	20
	0.932564	347.03	36		0.878944	88.0275	22
	0.923949	158.03	26		0.874227	178.03	16
	0.91638	154.03	18		0.872674	66.0276	18
