# Supplementary material for: Multi-objective maintenance optimization of contact networks considering integrated state parameters
Source: PLoS One. 2025 Jun 3;20(6):e0321384. doi: 10.1371/journal.pone.0321384 (PMC12133019; doi:10.1371/journal.pone.0321384)
Supplement: S2 File — (ZIP) [file pone.0321384.s002.zip › S2_File_e.xlsx]

## Sheet: Sheet1
NSGA-III	Reliability	maintenance cost(thousand yuan)	man-hour	LMPFE	Reliability	maintenance cost(thousand yuan)	man-hour
	0.971758	8479.03	786		0.971749	3145.03	299
	0.971755	4524.03	377		0.971747	3173.03	287
	0.971753	3595.03	327		0.971442	3228.03	232
	0.971747	3213.03	291		0.971441	3223.03	240
	0.971428	2650.03	195		0.971441	3176.03	255
	0.971358	2380.03	181		0.971441	3041.03	241
	0.971356	2340.03	169		0.97144	3119.03	232
	0.971112	2490.03	130		0.97144	2979.03	243
	0.971088	2218.03	115		0.971439	2915.03	249
	0.970873	1982.03	111		0.971439	2925.03	221
	0.970848	1650.03	83		0.971438	2920.03	231
	0.970848	1662.03	75		0.971438	2802.03	225
	0.970846	1556.03	69		0.971438	2872.03	217
	0.970702	1497.03	107		0.971435	2709.03	221
	0.970647	1460.03	61		0.971428	2679.03	197
	0.970498	1244.03	81		0.971428	2572.03	193
	0.970447	1440.03	55		0.971427	2475.03	189
	0.970298	1172.03	79		0.971399	2467.03	203
	0.9701	1092.03	79		0.971398	2442.03	197
	0.970098	1060.03	63		0.971396	2397.03	183
	0.969898	1376.03	61		0.971395	2396.03	191
	0.96955	1029.03	71		0.9712	2372.03	177
	0.969449	1370.03	57		0.971197	2316.03	191
	0.969448	1440.03	55		0.971197	2312.03	183
	0.969448	1340.03	49		0.971196	2260.03	171
	0.969448	1340.03	49		0.971105	2202.03	127
	0.969248	1340.03	49		0.971103	2135.03	125
	0.968901	997.027	69		0.971103	1930.03	107
	0.968899	992.027	65		0.971083	1917.03	101
	0.968899	1002.03	59		0.97108	1848.03	103
	0.968899	982.027	69		0.97105	1779.03	89
	0.968899	960.027	57		0.971049	1736.03	101
	0.968354	940.027	63		0.971048	1715.03	83
	0.968251	1260.03	49		0.97085	1677.03	77
	0.968251	1260.03	49		0.970849	1625.03	87
	0.96825	1240.03	43		0.970849	1613.03	93
	0.96825	1240.03	43		0.970847	1600.03	73
	0.967704	940.027	57		0.970766	1555.03	67
	0.967703	928.028	59		0.970649	1549.03	83
	0.967703	1200.03	49		0.970648	1479.03	69
	0.967702	1180.03	43		0.970647	1447.03	59
	0.967503	1176.03	49		0.970329	1445.03	95
	0.967157	866.027	71		0.970329	1425.03	89
	0.967157	830.027	59		0.9703	1404.03	113
	0.966956	800.027	51		0.970297	1370.03	105
	0.966608	776.027	57		0.970296	1343.03	97
	0.966509	1170.03	43		0.970177	1421.03	77
	0.966507	1150.03	37		0.970098	1280.03	87
	0.966507	1150.03	37		0.970017	1153.03	79
	0.966507	822.027	49		0.969898	1090.03	73
	0.966507	808.027	47		0.969509	1049.03	85
	0.966211	776.027	57		0.969448	1369.03	61
	0.965961	780.027	53		0.968899	1025.03	65
	0.96596	1108.03	43		0.968803	991.028	87
	0.96596	740.027	45		0.96845	1420.03	55
	0.964769	1098.03	43		0.96825	1327.03	53
	0.964769	730.027	45		0.96825	1267.03	59
	0.964767	1078.03	37		0.968152	1007.03	73
	0.964767	1078.03	37		0.968151	928.027	71
	0.964767	710.027	39		0.967702	1267.03	49
	0.964767	710.027	39		0.967701	943.028	65
	0.964222	702.027	49		0.967314	861.027	71
	0.964222	688.027	47		0.967154	1174.03	63
	0.964103	654.027	51		0.966507	822.027	53
	0.964023	646.027	45		0.965962	783.028	67
	0.963031	638.027	39		0.96596	1185.03	47
	0.963031	638.027	39		0.96596	1108.03	51
	0.963031	638.027	39		0.965511	1172.03	41
	0.960675	610.032	48		0.965415	738.028	73
	0.960675	610.032	48		0.964767	790.027	45
	0.959537	1070.03	37		0.964767	750.027	53
	0.959535	1050.03	31		0.964271	723.027	47
	0.959535	1050.03	31		0.964262	678.027	61
	0.959343	605.032	58		0.964222	690.027	53
	0.957811	630.027	39		0.963031	645.027	43
	0.95781	650.027	33		0.959534	1078.03	41
	0.956087	578.027	33		0.958451	605.027	57
	0.956087	538.027	33		0.95781	1000.03	39
	0.952619	950.027	25		0.95781	652.027	35
	0.952186	496.03	56		0.95781	630.027	41
	0.951012	446.03	48		0.957267	608.028	49
	0.944358	353.03	46		0.956088	565.027	43
	0.944165	346.03	42		0.956087	540.027	35
	0.944061	480.027	21		0.95121	495.03	60
	0.943195	350.03	40		0.951207	461.03	54
	0.942366	468.027	23		0.950369	509.028	41
	0.942366	448.027	21		0.950034	453.03	48
	0.938093	382.03	32		0.945524	413.03	62
	0.932564	347.03	36		0.944892	462.03	40
	0.923949	158.03	26		0.944397	403.03	54
	0.91638	154.03	18		0.944358	398.03	48
					0.943195	393.03	42
					0.938092	390.03	38
					0.937603	308.03	48
					0.898059	345.027	40
					0.891636	292.027	36
					0.886385	229.028	48
					0.886384	203.027	42
					0.885264	200.027	34
					0.885264	206.028	32
