# Supplementary material for: Multi-objective maintenance optimization of contact networks considering integrated state parameters
Source: PLoS One. 2025 Jun 3;20(6):e0321384. doi: 10.1371/journal.pone.0321384 (PMC12133019; doi:10.1371/journal.pone.0321384)
Supplement: S2 File — (ZIP) [file pone.0321384.s002.zip › S2_File_f.xlsx]

## Sheet: Sheet1
NSGA-III	Reliability	maintenance cost(thousand yuan)	man-hour	TS-NSGA-II	Reliability	maintenance cost(thousand yuan)	man-hour
	0.971758	8479.03	786		0.971753	5187.03	475
	0.971755	4524.03	377		0.971753	4707.03	473
	0.971753	3595.03	327		0.971752	4661.03	459
	0.971747	3213.03	291		0.971204	3689.03	351
	0.971428	2650.03	195		0.971202	2614.03	211
	0.971358	2380.03	181		0.969625	2194.03	231
	0.971356	2340.03	169		0.969453	2205.03	227
	0.971112	2490.03	130		0.96865	1998.03	191
	0.971088	2218.03	115		0.96845	1556.03	89
	0.970873	1982.03	111		0.96825	1300.03	49
	0.970848	1650.03	83		0.967702	1286.03	57
	0.970848	1662.03	75		0.967503	934.027	79
	0.970846	1556.03	69		0.966507	1150.03	37
	0.970702	1497.03	107		0.965538	920.032	85
	0.970647	1460.03	61		0.964767	1078.03	37
	0.970498	1244.03	81		0.964767	1078.03	37
	0.970447	1440.03	55		0.958598	991.027	39
	0.970298	1172.03	79		0.958364	554.032	60
	0.9701	1092.03	79		0.95781	680.027	33
	0.970098	1060.03	63		0.953575	492.032	66
	0.969898	1376.03	61		0.953449	494.032	62
	0.96955	1029.03	71		0.953441	470.032	62
	0.969449	1370.03	57		0.950907	948.027	25
	0.969448	1440.03	55		0.950907	878.027	25
	0.969448	1340.03	49		0.950907	878.027	25
	0.969448	1340.03	49		0.950907	878.027	25
	0.969248	1340.03	49		0.950907	878.027	25
	0.968901	997.027	69		0.950907	878.027	25
	0.968899	992.027	65		0.950907	878.027	25
	0.968899	1002.03	59		0.950907	878.027	25
	0.968899	982.027	69		0.95037	513.027	35
	0.968899	960.027	57		0.950035	438.03	42
	0.968354	940.027	63		0.949199	478.027	27
	0.968251	1260.03	49		0.949199	478.027	27
	0.968251	1260.03	49		0.949199	438.027	27
	0.96825	1240.03	43		0.946504	354.032	48
	0.96825	1240.03	43		0.946348	346.032	42
	0.967704	940.027	57		0.945031	856.027	25
	0.967703	928.028	59		0.944692	416.027	33
	0.967703	1200.03	49		0.944061	848.027	19
	0.967702	1180.03	43		0.944061	848.027	19
	0.967503	1176.03	49		0.944061	848.027	19
	0.967157	866.027	71		0.943528	386.027	27
	0.967157	830.027	59		0.943528	386.027	27
	0.966956	800.027	51		0.943528	386.027	27
	0.966608	776.027	57		0.942366	448.027	21
	0.966509	1170.03	43		0.942366	378.027	21
	0.966507	1150.03	37		0.942366	378.027	21
	0.966507	1150.03	37		0.942366	378.027	21
	0.966507	822.027	49		0.942366	378.027	21
	0.966507	808.027	47		0.942366	378.027	21
	0.966211	776.027	57		0.942366	378.027	21
	0.965961	780.027	53		0.942366	378.027	21
	0.96596	1108.03	43		0.939538	316.032	36
	0.96596	740.027	45		0.93872	276.03	42
	0.964769	1098.03	43		0.938379	298.032	34
	0.964769	730.027	45		0.937787	270.03	50
	0.964767	1078.03	37		0.937564	246.03	36
	0.964767	1078.03	37		0.937564	246.03	36
	0.964767	710.027	39		0.937564	246.03	36
	0.964767	710.027	39		0.937564	246.03	36
	0.964222	702.027	49		0.937564	246.03	36
	0.964222	688.027	47		0.937564	246.03	36
	0.964103	654.027	51		0.93674	376.027	23
	0.964023	646.027	45		0.935588	348.027	15
	0.963031	638.027	39		0.935588	348.027	15
	0.963031	638.027	39		0.935482	318.032	32
	0.963031	638.027	39		0.935449	318.03	32
	0.960675	610.032	48		0.935449	308.03	30
	0.960675	610.032	48		0.931971	216.03	36
	0.959537	1070.03	37		0.931633	268.032	26
	0.959535	1050.03	31		0.931349	280.03	24
	0.959535	1050.03	31		0.930826	213.03	40
	0.959343	605.032	58		0.930824	186.03	30
	0.957811	630.027	39		0.930824	186.03	30
	0.95781	650.027	33		0.92968	178.03	24
	0.956087	578.027	33		0.92968	178.03	24
	0.956087	538.027	33		0.928863	340.027	9
	0.952619	950.027	25		0.92429	169.03	32
	0.952186	496.03	56		0.924138	161.03	26
	0.951012	446.03	48		0.923003	148.03	18
	0.944358	353.03	46		0.923003	148.03	18
	0.944165	346.03	42		0.91638	140.03	12
	0.944061	480.027	21		0.881095	116.027	30
	0.943195	350.03	40		0.880019	86.0274	24
	0.942366	468.027	23		0.878047	128.03	20
	0.942366	448.027	21		0.876257	108.027	18
	0.938093	382.03	32		0.873882	64.0274	24
	0.932564	347.03	36		0.872674	70.0274	12
	0.923949	158.03	26		0.870008	48.0274	12
	0.91638	154.03	18		0.866453	90.0296	8
