# Supplementary material for: Multi-objective maintenance optimization of contact networks considering integrated state parameters
Source: PLoS One. 2025 Jun 3;20(6):e0321384. doi: 10.1371/journal.pone.0321384 (PMC12133019; doi:10.1371/journal.pone.0321384)
Supplement: S2 File — (ZIP) [file pone.0321384.s002.zip › S2_File_a.xlsx]

## Sheet: Sheet1
NSGA-III	Reliability	maintenance cost(thousand yuan)	man-hour	NSGA-II	Reliability	maintenance cost(thousand yuan)	man-hour
	0.971758	8479.03	786		0.971759	4342.03	359
	0.971755	4524.03	377		0.971759	4348.03	357
	0.971753	3595.03	327		0.971759	4342.03	359
	0.971747	3213.03	291		0.971759	4322.03	353
	0.971428	2650.03	195		0.971759	4200.03	337
	0.971358	2380.03	181		0.971758	4118.03	329
	0.971356	2340.03	169		0.971758	3986.03	315
	0.971112	2490.03	130		0.971758	3961.03	337
	0.971088	2218.03	115		0.971757	3785.03	332
	0.970873	1982.03	111		0.971757	3872.03	321
	0.970848	1650.03	83		0.971756	3693.03	322
	0.970848	1662.03	75		0.971755	3539.04	327
	0.970846	1556.03	69		0.971754	3742.03	318
	0.970702	1497.03	107		0.971754	3448.03	311
	0.970647	1460.03	61		0.971753	3345.03	303
	0.970498	1244.03	81		0.971753	3325.03	297
	0.970447	1440.03	55		0.971746	3079.03	285
	0.970298	1172.03	79		0.971745	3073.03	281
	0.9701	1092.03	79		0.971445	3668.03	271
	0.970098	1060.03	63		0.971445	3639.03	273
	0.969898	1376.03	61		0.971445	3601.03	261
	0.96955	1029.03	71		0.971445	3601.03	261
	0.969449	1370.03	57		0.971444	3313.03	250
	0.969448	1440.03	55		0.971443	3391.03	246
	0.969448	1340.03	49		0.971443	3269.03	232
	0.969448	1340.03	49		0.971442	3098.04	241
	0.969248	1340.03	49		0.971442	3099.03	230
	0.968901	997.027	69		0.971442	3154.03	226
	0.968899	992.027	65		0.971441	3070.03	220
	0.968899	1002.03	59		0.97144	2864.03	225
	0.968899	982.027	69		0.97144	2770.03	209
	0.968899	960.027	57		0.97144	2768.03	217
	0.968354	940.027	63		0.971435	2686.03	205
	0.968251	1260.03	49		0.971435	2657.03	211
	0.968251	1260.03	49		0.971395	2398.03	181
	0.96825	1240.03	43		0.971199	2577.03	178
	0.96825	1240.03	43		0.971196	2389.03	187
	0.967704	940.027	57		0.971052	2366.03	131
	0.967703	928.028	59		0.971052	2503.03	122
	0.967703	1200.03	49		0.971051	2335.03	137
	0.967702	1180.03	43		0.97105	2310.03	141
	0.967503	1176.03	49		0.97105	2499.03	111
	0.967157	866.027	71		0.971049	2138.03	119
	0.967157	830.027	59		0.971048	2292.03	114
	0.966956	800.027	51		0.971046	2084.03	109
	0.966608	776.027	57		0.971046	2211.03	106
	0.966509	1170.03	43		0.971045	2191.03	100
	0.966507	1150.03	37		0.971044	1986.03	109
	0.966507	1150.03	37		0.971042	1878.03	89
	0.966507	822.027	49		0.97104	1782.03	93
	0.966507	808.027	47		0.970882	1770.03	83
	0.966211	776.027	57		0.97088	1680.03	79
	0.965961	780.027	53		0.970847	1573.03	75
	0.96596	1108.03	43		0.970807	1585.03	75
	0.96596	740.027	45		0.970647	1473.03	63
	0.964769	1098.03	43		0.970459	1280.03	87
	0.964769	730.027	45		0.9697	1163.03	89
	0.964767	1078.03	37		0.969098	1363.03	65
	0.964767	1078.03	37		0.969098	1050.03	73
	0.964767	710.027	39		0.968498	1011.03	71
	0.964767	710.027	39		0.96825	1268.03	55
	0.964222	702.027	49		0.967701	908.028	65
	0.964222	688.027	47		0.966507	1190.03	51
	0.964103	654.027	51		0.965958	819.028	61
	0.964023	646.027	45		0.965761	853.027	55
	0.963031	638.027	39		0.964767	740.027	47
	0.963031	638.027	39		0.964767	1103.03	43
	0.963031	638.027	39		0.963428	723.027	51
	0.960675	610.032	48		0.963031	665.027	47
	0.960675	610.032	48		0.959534	1083.03	39
	0.959537	1070.03	37		0.95781	993.027	35
	0.959535	1050.03	31		0.957071	601.027	49
	0.959535	1050.03	31		0.956087	553.027	37
	0.959343	605.032	58		0.951208	528.03	56
	0.957811	630.027	39		0.949199	493.027	31
	0.95781	650.027	33		0.946271	453.027	31
	0.956087	578.027	33		0.944499	431.032	52
	0.956087	538.027	33		0.943196	413.03	46
	0.952619	950.027	25		0.942366	445.027	25
	0.952186	496.03	56		0.939337	413.032	42
	0.951012	446.03	48		0.938142	341.03	50
	0.944358	353.03	46		0.935449	293.03	38
	0.944165	346.03	42		0.933526	263.03	36
	0.944061	480.027	21		0.931744	389.028	25
	0.943195	350.03	40		0.930633	251.03	38
	0.942366	468.027	23		0.928863	355.027	13
	0.942366	448.027	21		0.927772	223.03	28
	0.938093	382.03	32		0.925864	193.03	28
	0.932564	347.03	36		0.923003	215.03	26
	0.923949	158.03	26		0.923003	173.03	24
	0.91638	154.03	18		0.882917	163.027	36
					0.882556	173.027	32
					0.88075	173.027	30
					0.878944	150.027	24
					0.876257	147.027	24
					0.875361	111.027	26
					0.874465	93.0274	22
					0.872674	105.027	18
					0.872674	105.027	18
					0.866454	55.0274	10
