# Supplementary material for: Multi-objective maintenance optimization of contact networks considering integrated state parameters
Source: PLoS One. 2025 Jun 3;20(6):e0321384. doi: 10.1371/journal.pone.0321384 (PMC12133019; doi:10.1371/journal.pone.0321384)
Supplement: S3 File — (XLSX) [file pone.0321384.s003.xlsx]

## Sheet: Sheet1
CSEA			NSGA-III
	0.994407	4355.04		0.994411	3435.04
	0.994217	3244.04		0.994408	3338.04
	0.994152	2663.04		0.994176	3192.04
	0.994096	2455.04		0.994173	2854.04
	0.993928	1882.04		0.994125	2785.04
	0.993888	1788.04		0.994122	2348.04
	0.993859	1760.04		0.993899	1937.04
	0.993852	1795.04		0.993898	2144.04
	0.993847	1652.04		0.993895	2102.04
	0.993655	1645.04		0.993886	1810.04
	0.99362	1542.04		0.993885	1808.04
	0.993615	1600.04		0.993623	1792.04
	0.993614	1563.04		0.993614	1575.04
	0.993614	1557.04		0.993614	1548.04
	0.993587	1565.04		0.993384	1480.04
	0.993585	1553.04		0.993382	1442.04
	0.993579	1460.04		0.993382	1442.04
	0.993577	1422.04		0.993346	1429.04
	0.993577	1430.04		0.993342	1262.04
	0.99355	1422.04		0.993339	1220.04
	0.993542	1372.04		0.993129	1214.04
	0.993498	1542.04		0.99311	1210.04
	0.993425	1400.04		0.992876	1090.04
	0.993385	1504.04		0.992876	1090.04
	0.993383	1493.04		0.992873	1073.04
	0.993382	1445.04		0.992873	1068.04
	0.993367	1345.04		0.99247	1248.04
	0.993341	1314.04		0.99243	1058.04
	0.993339	1312.04		0.992221	1024.04
	0.993337	1350.04		0.992195	968.04
	0.99331	1273.04		0.992077	1430.04
	0.99328	1280.04		0.992072	1348.04
	0.993225	1245.04		0.991966	928.04
	0.993141	1231.04		0.991965	888.04
	0.993135	1270.04		0.991963	860.04
	0.993109	1205.04		0.991565	973.038
	0.993108	1147.04		0.991565	1008.04
	0.993106	1167.04		0.991565	1008.04
	0.993077	1165.04		0.991163	1150.04
	0.992903	1127.04		0.991018	1156.04
	0.992873	1097.04		0.990771	1300.04
	0.992873	1082.04		0.990766	1256.04
	0.992728	1075.04		0.990661	852.04
	0.992728	1073.04		0.990661	820.04
	0.992529	1340.04		0.990656	800.04
	0.99248	1022.04		0.990656	798.04
	0.992471	1245.04		0.990656	768.04
	0.99237	1027.04		0.990656	768.04
	0.992276	1445.04		0.990438	1150.04
	0.992276	1445.04		0.990263	942.038
	0.992276	1445.04		0.990259	908.038
	0.992276	1445.04		0.990259	868.038
	0.992276	1445.04		0.989858	1048.04
	0.992198	953.04		0.989858	1048.04
	0.992195	987.04		0.989534	1308.04
	0.992187	982.042		0.989357	764.04
	0.992108	967.04		0.989356	740.04
	0.992075	1373.04		0.989356	729.04
	0.992073	1355.04		0.989356	700.04
	0.992073	1345.04		0.989354	684.04
	0.992073	1345.04		0.989352	668.04
	0.991967	917.04		0.988956	812.038
	0.991963	860.04		0.988955	813.038
	0.991565	1000.04		0.988449	828.038
	0.99142	965.038		0.988304	780.038
	0.991164	1145.04		0.988125	624.04
	0.990888	833.04		0.988053	640.04
	0.990767	1245.04		0.988052	624.04
	0.990685	832.04		0.988052	624.04
	0.990659	793.04		0.988051	628.04
	0.990656	787.04		0.988049	612.04
	0.990512	770.04		0.987543	578.04
	0.990367	1095.04		0.987148	736.038
	0.99026	905.038		0.987148	733.038
	0.98997	920.038		0.986425	728.038
	0.989858	1065.04		0.986243	541.04
	0.989827	882.038		0.986243	541.04
	0.989355	745.04		0.986243	523.04
	0.989355	700.04		0.985306	508.04
	0.989353	725.04		0.981712	705.038
	0.989352	700.04		0.979919	633.038
	0.989062	700.04		0.97968	460.04
	0.988339	665.04		0.979597	464.04
	0.988049	600.04		0.979022	428.04
	0.987148	717.038		0.979022	415.04
	0.986244	532.04		0.977663	372.04
	0.980825	568.04		0.977234	346.04
	0.980813	547.04		0.97454	1125.04
	0.980813	525.04		0.97454	1035.04
	0.979919	632.038		0.970973	553.038
	0.979022	527.04		0.970973	553.038
